# Supplementary material for: Acute Cardiac Tamponade: An Adult Simulation Case for Residents
Source: MedEdPORTAL. 2016 Sep 23;12:10466. doi: 10.15766/mep_2374-8265.10466 (PMC6464418; doi:10.15766/mep_2374-8265.10466)
Supplement: Supplementary file 1 — A. Simulation Case.docx B. PowerPoint Presentation.pptx C. Critical Actions Checklist.docx D. Assessment of a Low-Cost Ultrasound Pericardiocentesis Model.pdf [file mep-12-10466-s001.zip]

Archive with 5 entries (5 files):
- D. Assessment of a Low-Cost Ultrasound Pericardiocentesis Model.pdf
- _Educational Summary Report_10466.pdf
- A. Simulation Case.docx
- B. PowerPoint Presentation.pptx
- C. Critical Actions Checklist.docx
